# Supplementary material for: Predictors of Academic Adjustment Among International Students in Rural Southern USA
Source: Int J Environ Res Public Health. 2025 Feb 11;22(2):253. doi: 10.3390/ijerph22020253 (PMC11855055; doi:10.3390/ijerph22020253)
Supplement: Supplementary file 1 [file ijerph-22-00253-s001.zip]

Archive with 1 entries (1 files):
- ijerph-3395100-supplementary.pdf
